# Supplementary material for: In Vitro Evaluation of the Potential Pharmacological Activity and Molecular Targets of New Benzimidazole-Based Schiff Base Metal Complexes
Source: Antibiotics (Basel). 2021 Jun 16;10(6):728. doi: 10.3390/antibiotics10060728 (PMC8235109; doi:10.3390/antibiotics10060728)
Supplement: Supplementary file 1 [file antibiotics-10-00728-s001.zip]

Archive with 1 entries (1 files):
- antibiotics-1234251-supplementary.pdf
